# Supplementary material for: Analysis of A Disintegrin and Metalloprotease 17 (ADAM17) Expression as a Prognostic Marker in Ovarian Cancer Patients Undergoing First-Line Treatment Plus Bevacizumab
Source: Diagnostics (Basel). 2022 Aug 31;12(9):2118. doi: 10.3390/diagnostics12092118 (PMC9498026; doi:10.3390/diagnostics12092118)
Supplement: Supplementary file 1 [file diagnostics-12-02118-s001.zip]

Archive with 1 entries (1 files):
- diagnostics-1846459-supplementary.pdf
